# Supplementary material for: Duplication and expression of horizontally transferred polygalacturonase genes is associated with host range expansion of mirid bugs
Source: BMC Evol Biol. 2019 Jan 9;19:12. doi: 10.1186/s12862-019-1351-1 (PMC6327464; doi:10.1186/s12862-019-1351-1)
Supplement: Supplementary file 1 — Table S1. Primers used in this study. Table S2. Summary of the sequence assembly after Illumina sequencing. As = Adelphocoris suturalis, Af = A. fasciaticollis, Al = A. lineolatus, Nt = Nesidiocoris tenuis. Table S3. Identification of polygalacturonase genes in Adelphocoris suturalis. Table S4. Identification of polygalacturonase genes in Adelphocoris fasciaticollis. Table S5. Identification of polygalacturonase genes in Adelphocoris lineolatus. Table S6. Identification of polygalacturonase genes in Nesidiocoris tenuis. (XLSX 24 kb) [file 12862_2019_1351_MOESM1_ESM.xlsx]

## Sheet: Table S1
	Table S1 Primers used in this study
	Species name	Gene name	Primer name	Primer sequence (5'-3')
	Nesidiocoris tenuis	m_50643	c69908F	CGTTTGGTTTTCGCCCTT
			c69908R	ACTGGACGTGGACGTTGTTT
	Adelphocoris suturalis	m_12451	12451F	ATGCTTTTCTTCACTTCTCC
			12451R	TCAGCGCAAGGAATTTTC
		m_26424	26424F	TTCATTGCTGTGTTTGTGTCTG
			26424R	CGCATTGTATGTTTACCCCTT
		m_30578	30578F	ATGAAAATGATGTCAAGCGTAG
			30578R	CCACAAGCGATGTTGACTCC
		m_30580	30580F	ATGAAAATGATGTCAAGCGTAG
			30580R	CCACAAGCGATGTTGACTCC
		m_52577	52577F	TTGGTCTACTGATGTTCGTGG
			52577R	CATTTGACACCATTGGGAAC
		m_952	952F	CTTTGGCTTTTACATTCGCC
			952R	TACCAGTTGCATGGGTTGTT

## Sheet: Table S2
	Table S2 Summary of the sequence assembly after Illumina sequencing. As = Adelphocoris suturalis, Af = A. fasciaticollis, Al = A. lineolatus, Nt = Nesidiocoris tenuis.
	The names of samples	As-1	As -2	As -3	Af-1	Al-1	Nt-1	Nt -2	Nt -3
	Total reads	10.60G	7.89G	4.80G	4.51G	5.12G	9.80G	11.52G	4.86G
	Total number of contigs	134722			58499	104352	157014
	Total number of unigenes	107486			40822	67744	120571
	N50 of assembled contigs (bp)	1785			2033	2358	1604
	Mean length of contigs (bp)	900			1357	1269	830

## Sheet: Table S3
Table S3 Identification of polygalacturonase genes in Adelphocoris suturalis
Gene name	CSD_length	NR_Identity	NR_Hit-Name	NR_Description
m_12451	1092	0.94	gi|399207671|gb|AFP33366.1|	polygalacturonase 5 [Apolygus lucorum]
m_12454	474	0.93	gi|645102064|gb|AIB04032.1|	polygalacturonase PG3-2 [Apolygus lucorum]
m_12455	390	0.93	gi|645102064|gb|AIB04032.1|	polygalacturonase PG3-2 [Apolygus lucorum]
m_14049	909	0.9	gi|645101973|gb|AIB04027.1|	polygalacturonase PG1-2 [Apolygus lucorum]
m_14052	1125	0.89	gi|645101973|gb|AIB04027.1|	polygalacturonase PG1-2 [Apolygus lucorum]
m_14054	864	0.87	gi|645101973|gb|AIB04027.1|	polygalacturonase PG1-2 [Apolygus lucorum]
m_14056	1125	0.92	gi|645101973|gb|AIB04027.1|	polygalacturonase PG1-2 [Apolygus lucorum]
m_15749	1107	0.87	gi|645102174|gb|AIB04038.1|	polygalacturonase PG5-2 [Apolygus lucorum]
m_26424	1050	0.95	gi|645102101|gb|AIB04034.1|	polygalacturonase PG3-4 [Apolygus lucorum]
m_30578	1080	0.95	gi|645102136|gb|AIB04036.1|	polygalacturonase PG4 [Apolygus lucorum]
m_30580	1080	0.95	gi|645102136|gb|AIB04036.1|	polygalacturonase PG4 [Apolygus lucorum]
m_33483	1065	0.91	gi|399207675|gb|AFP33368.1|	polygalacturonase 8 [Apolygus lucorum]
m_38348	1065	0.92	gi|145098373|gb|ABD63920.1|	polygalacturonase PG1 [Lygus lineolaris]
m_39783	297	0.92	gi|409150903|gb|AFV15474.1|	polygalacturonase PG2-1 [Apolygus lucorum]
m_39784	846	0.93	gi|409150903|gb|AFV15474.1|	polygalacturonase PG2-1 [Apolygus lucorum]
m_39785	882	0.91	gi|409150903|gb|AFV15474.1|	polygalacturonase PG2-1 [Apolygus lucorum]
m_40418	1056	0.94	gi|145098425|gb|ABD63922.1|	polygalacturonase PG3 [Lygus lineolaris]
m_41083	918	0.75	gi|645102136|gb|AIB04036.1|	polygalacturonase PG4 [Apolygus lucorum]
m_41085	660	0.97	gi|409150903|gb|AFV15474.1|	polygalacturonase PG2-1 [Apolygus lucorum]
m_41087	594	0.97	gi|409150903|gb|AFV15474.1|	polygalacturonase PG2-1 [Apolygus lucorum]
m_45004	336	0.9	gi|645102079|gb|AIB04033.1|	polygalacturonase PG3-3 [Apolygus lucorum]
m_45314	822	0.95	gi|645102079|gb|AIB04033.1|	polygalacturonase PG3-3 [Apolygus lucorum]
m_52577	1041	0.89	gi|183181278|gb|ACC44798.1|	polygalacturonase [Lygus hesperus]
m_52579	1098	0.89	gi|183181578|gb|ACC44844.1|	polygalacturonase [Lygus hesperus]
m_53753	1059	0.88	gi|399207663|gb|AFP33362.1|	polygalacturonase 11 [Apolygus lucorum]
m_58361	1179	0.92	gi|645101963|gb|AIB04026.1|	polygalacturonase PG1-1 [Apolygus lucorum]
m_58745	1077	0.94	gi|645101997|gb|AIB04028.1|	polygalacturonase PG1-3 [Apolygus lucorum]
m_62115	513	0.94	gi|399207677|gb|AFP33369.1|	polygalacturonase 9 [Apolygus lucorum]
m_952	1068	0.94	gi|399207657|gb|AFP33359.1|	polygalacturonase 1 [Apolygus lucorum]
m_970	1089	0.93	gi|645102048|gb|AIB04031.1|	polygalacturonase PG3-1 [Apolygus lucorum]

## Sheet: Table S4
Table S4 Identification of polygalacturonase genes in Adelphocoris fasciaticollis
Gene name	CSD_length	NR_Identity	NR_Hit-Name	NR_Description
m_1382	1089	0.68	gi|145098425|gb|ABD63922.1|	polygalacturonase PG3 [Lygus lineolaris]
m_16624	1092	0.72	gi|183181276|gb|ACC44797.1|	polygalacturonase [Lygus hesperus]
m_19507	1089	0.9	gi|183181578|gb|ACC44844.1|	polygalacturonase [Lygus hesperus]
m_24109	1146	0.66	gi|145098373|gb|ABD63920.1|	polygalacturonase PG1 [Lygus lineolaris]
m_24564	1056	0.89	gi|145098420|gb|ABD63921.1|	polygalacturonase PG2 [Lygus lineolaris]
m_24565	1106	0.87	gi|145098420|gb|ABD63921.1|	polygalacturonase PG2 [Lygus lineolaris]
m_24566	1137	0.89	gi|145098420|gb|ABD63921.1|	polygalacturonase PG2 [Lygus lineolaris]
m_24567	462	0.92	gi|183181280|gb|ACC44799.1|	polygalacturonase [Lygus hesperus]
m_2549	1050	0.76	gi|145098425|gb|ABD63922.1|	polygalacturonase PG3 [Lygus lineolaris]
m_27405	1056	0.78	gi|145098425|gb|ABD63922.1|	polygalacturonase PG3 [Lygus lineolaris]
m_28554	522	0.78	gi|183181278|gb|ACC44798.1|	polygalacturonase [Lygus hesperus]
m_29450	1101	0.73	gi|183181278|gb|ACC44798.1|	polygalacturonase [Lygus hesperus]
m_30050	1119	0.76	gi|145098373|gb|ABD63920.1|	polygalacturonase PG1 [Lygus lineolaris]
m_47023	1098	0.76	gi|145098373|gb|ABD63920.1|	polygalacturonase PG1 [Lygus lineolaris]
m_47531	1146	0.68	gi|183181578|gb|ACC44844.1|	polygalacturonase [Lygus hesperus]
m_50085	666	0.75	gi|145098373|gb|ABD63920.1|	polygalacturonase PG1 [Lygus lineolaris]
m_50368	1134	0.73	gi|145098373|gb|ABD63920.1|	polygalacturonase PG1 [Lygus lineolaris]
m_50380	1071	0.76	gi|145098425|gb|ABD63922.1|	polygalacturonase PG3 [Lygus lineolaris]
m_50432	1068	0.93	gi|145098373|gb|ABD63920.1|	polygalacturonase PG1 [Lygus lineolaris]
m_51390	1056	0.94	gi|145098425|gb|ABD63922.1|	polygalacturonase PG3 [Lygus lineolaris]

## Sheet: Table S5
Table S5 Identification of polygalacturonase genes in Adelphocoris lineolatus
Gene name	CSD_length	NR_Identity	NR_Hit-Name	NR_Description	NR Description
m_11741	1065	0.51	ACC44844.1	750	polygalacturonase [Lygus hesperus]
m_26006	639	0.82	ABD63921.1	883	polygalacturonase PG2 [Lygus lineolaris]
m_27545	1143	0.55	ABD63922.1	944	polygalacturonase PG3 [Lygus lineolaris]
m_27546	1089	0.55	ABD63922.1	944	polygalacturonase PG3 [Lygus lineolaris]
m_31961	513	0.54	ABD63922.1	497	polygalacturonase PG3 [Lygus lineolaris]
m_31964	1092	0.59	ACC44797.1	867	polygalacturonase [Lygus hesperus]
m_31968	525	0.59	ACC44797.1	867	polygalacturonase [Lygus hesperus]
m_37990	948	0.53	ABD63922.1	938	polygalacturonase PG3 [Lygus lineolaris]
m_40846	1056	0.9	ABD63922.1	1394	polygalacturonase PG3 [Lygus lineolaris]
m_42511	1098	0.59	ABD63920.1	985	polygalacturonase PG1 [Lygus lineolaris]
m_43179	1071	0.6	ABD63922.1	1035	polygalacturonase PG3 [Lygus lineolaris]
m_44377	1068	0.89	ABD63920.1	1541	polygalacturonase PG1 [Lygus lineolaris]
m_44495	1197	0.8	ABD63921.1	1503	polygalacturonase PG2 [Lygus lineolaris]
m_48312	1170	0.54	ACC44845.1	813	polygalacturonase [Lygus hesperus]
m_52832	1050	0.6	ABD63922.1	1114	polygalacturonase PG3 [Lygus lineolaris]
m_53538	1134	0.52	ACC44844.1	816	polygalacturonase [Lygus hesperus]
m_59941	1131	0.62	ABD63920.1	1116	polygalacturonase PG1 [Lygus lineolaris]
m_66963	1041	0.83	ACC44798.1	1370	polygalacturonase [Lygus hesperus]
m_67886	1161	0.54	ABD63920.1	870	polygalacturonase PG1 [Lygus lineolaris]

## Sheet: Table S6
Table S6 Identification of polygalacturonase genes in Nesidiocoris tenuis
Gene name	CSD_length	NR_Identity	NR_Hit-Name	NR_Description
m_23341	636	0.92	gi|409150903|gb|AFV15474.1|	polygalacturonase PG2-1 [Apolygus lucorum]
m_2741	480	0.93	gi|399207661|gb|AFP33361.1|	polygalacturonase 10 [Apolygus lucorum]
m_28633	435	0.9	gi|269137127|gb|ACZ28127.1|	polygalacturonase 4 [Lygus lineolaris]
m_28906	327	0.98	gi|645102136|gb|AIB04036.1|	polygalacturonase PG4 [Apolygus lucorum]
m_50643	1071	0.68	gi|409150895|gb|AFV15473.1|	polygalacturonase PG1 [Apolygus lucorum]
m_57974	1014	0.91	gi|399207667|gb|AFP33364.1|	polygalacturonase 14 [Apolygus lucorum]
m_85860	453	0.97	gi|399207657|gb|AFP33359.1|	polygalacturonase 1 [Apolygus lucorum]
