# Supplementary material for: Duplication and expression of horizontally transferred polygalacturonase genes is associated with host range expansion of mirid bugs
Source: BMC Evol Biol. 2019 Jan 9;19:12. doi: 10.1186/s12862-019-1351-1 (PMC6327464; doi:10.1186/s12862-019-1351-1)
Supplement: Supplementary file 3 — The coding sequence of PGs identified in this study. (ZIP 71 kb) [file 12862_2019_1351_MOESM3_ESM.zip]

Archive with 4 entries (4 files):
- Additional file 3-The coding sequence of  polygalacturonase genes in Adelphocoris fasciaticollis.docx
- Additional file 3-The coding sequence of  polygalacturonase genes in Adelphocoris lineolatus.docx
- Additional file 3-The coding sequence of  polygalacturonase genes in Adelphocoris suturalis.docx
- Additional file 3-The coding sequence of  polygalacturonase genes in Nesidiocoris tenuis.docx
